# Supplementary material for: Dissection of genotype × environment interactions for mucilage and seed yield in Plantago species: Application of AMMI and GGE biplot analyses
Source: PLoS One. 2018 May 1;13(5):e0196095. doi: 10.1371/journal.pone.0196095 (PMC5929508; doi:10.1371/journal.pone.0196095)
Supplement: S1 Table — (XLSX) [file pone.0196095.s001.xlsx]

## Sheet: Sheet1
S 1 Table. Means and IPCA scores of environments and genotypes which used in AMMI 1 and AMMI 2 analysis and figures for seed yield (E and e: Environment; G and g : genotype; M: mean).
Environment	EM	IPCAe[1]	IPCAe[2]	IPCAe[3]	IPCAe[4]	IPCAe[5]	IPCAe[6]	IPCAe[7]	IPCAe[8]	IPCAe[9]
E1	33.37	-2.75332	-1.37035	-1.20013	-0.92498	-1.17842	-0.54955	-0.66727	-0.22863	-1.21091
E2	21.49	1.57623	-1.59978	2.01971	-0.64649	1.23463	-0.01761	-1.13493	-1.12054	0.0061
E3	34.56	-2.45807	-1.06147	0.5927	-0.6927	-0.53081	-1.42364	0.72813	0.15862	1.27033
E4	23.03	3.16776	-0.68528	1.22658	0.92063	-0.20143	-0.85997	1.0167	0.98477	-0.86441
E5	32.78	-2.99299	-1.21596	0.15118	0.49034	1.08045	1.71939	1.28173	-0.09974	-0.20193
E6	21.97	2.24032	-2.33717	-1.70051	0.89471	-0.3827	0.77045	-0.8943	0.7682	0.71934
E7	30.91	-1.19	2.16992	-1.25654	1.36314	1.99646	-1.08322	-0.48098	0.06704	-0.04882
E8	20.2	1.97319	1.48558	-0.74246	0.87697	-1.33102	0.1353	0.71201	-1.70583	0.17073
E9	30.29	-1.6663	2.69198	1.7502	0.52879	-1.24188	0.83546	-0.9453	0.70044	0.1139
E10	21.03	2.10319	1.92251	-0.84072	-2.81041	0.55471	0.47339	0.38422	0.47568	0.04567
Genotype	GM	IPCAg[1]	IPCAg[2]	IPCAg[3]	IPCAg[4]	IPCAg[5]	IPCAg[6]	IPCAg[7]	IPCAg[8]	IPCAg[9]
G1	23.05	-1.55787	-0.04207	-0.21763	-0.39039	-0.59953	-0.58558	-0.24933	-0.28534	0.03241
G2	22.4	-0.96057	-0.7043	0.65985	-0.35541	0.19237	0.1862	0.00497	-0.28466	-0.67011
G3	23.86	-1.32102	-1.08811	0.20596	-0.41662	-0.10234	-0.97479	0.53528	-0.40632	0.40842
G4	22.54	-0.82375	-0.59132	0.28342	0.40057	0.32099	0.04164	0.9167	0.10475	0.61606
G5	25.65	1.15539	-1.69737	0.6292	1.09832	0.53283	0.70381	-0.36621	-0.54519	0.37509
G6	22.88	-1.46221	-1.35214	0.8219	0.02462	-0.33742	-0.13342	0.08789	-0.14203	0.22012
G7	26.01	-1.01658	-0.7934	0.2791	0.22428	-1.06984	0.11367	0.17196	-0.12756	-0.37502
G8	17.38	-0.49263	-1.25562	-1.68403	-0.63092	0.81541	0.10857	-0.10256	0.3313	0.5061
G9	18.16	-0.65019	-0.97471	-1.95204	-0.07346	0.30065	0.60931	0.18208	0.17988	-0.33624
G10	17.78	-0.23784	-0.71702	-1.57342	-0.77267	-0.33562	-0.05648	-0.44328	0.13083	-0.22716
G11	16.14	-0.73282	-0.58265	0.69497	-0.88889	-1.54861	1.28803	0.44708	-0.08246	-0.12006
G12	40.3	1.12946	1.27633	-0.55401	0.87586	-0.17745	0.55419	0.44251	-0.46296	0.48296
G13	42.03	1.50932	0.94579	0.09288	1.14916	0.05772	-0.42675	0.72674	0.99389	-0.60674
G14	38.27	0.91861	0.36338	-0.89585	0.379	0.66272	-0.78306	0.68953	-1.1971	-0.40404
G15	41.31	0.80327	0.91132	-0.67216	1.08521	-0.39788	0.7721	-0.72432	-0.38903	-0.26732
G16	40.55	1.17097	0.71856	0.16165	0.23431	-0.19513	0.41144	-0.17092	-0.09028	0.39873
G17	32.81	1.84105	0.51719	-0.00085	-0.21798	-0.71745	-0.83349	-1.10026	-0.35881	0.63179
G18	32.44	1.39	0.39412	0.14815	-0.8055	-0.41705	0.0987	-0.53409	0.38652	-0.47702
G19	32.17	1.37503	0.68689	-0.30129	-1.00628	0.01227	0.48471	0.37568	0.85281	0.34611
G20	30.29	1.17243	0.43037	-0.39284	-0.40287	-0.25086	-0.61445	0.46134	0.26041	0.27191
G21	29.34	1.01469	0.61991	0.51866	-0.03762	-0.92664	-0.36572	0.53696	0.12264	0.35462
G22	22.9	-2.31037	0.95915	0.24396	0.45775	0.15364	-0.01399	-0.62636	0.38933	0.10565
G23	23.21	-2.46491	0.99166	-0.02078	0.41907	0.02312	-0.79739	-0.81075	0.3347	-0.08346
G24	22.83	-2.11605	0.8691	0.51312	0.27016	1.05013	0.52844	-0.10453	0.02168	0.1752
G25	23.03	-1.86308	1.40176	-0.02546	0.71346	0.13209	0.00822	0.59527	0.25105	-0.21524
G26	28.33	0.0475	0.83487	0.23599	0.13754	0.18116	0.36182	-0.4667	-0.23821	0.00965
G27	27.26	1.44005	-1.54868	0.1846	0.58853	-0.3212	-0.55262	-0.04434	-0.16627	-0.70723
G28	25.99	1.55749	-2.30532	0.90231	0.65251	0.85566	-0.17069	-0.43589	0.9666	0.0626
G29	20.22	0.95824	0.6641	0.84358	-1.44245	1.45728	0.2751	0.03924	-0.67243	-0.27725
G30	19.73	0.52641	1.0682	0.87103	-1.26928	0.64901	-0.23753	-0.03365	0.12225	-0.23054
