# Supplementary material for: Dissection of genotype × environment interactions for mucilage and seed yield in Plantago species: Application of AMMI and GGE biplot analyses
Source: PLoS One. 2018 May 1;13(5):e0196095. doi: 10.1371/journal.pone.0196095 (PMC5929508; doi:10.1371/journal.pone.0196095)
Supplement: S2 Table — (XLSX) [file pone.0196095.s002.xlsx]

## Sheet: Sheet1
S 2 Table. Means and IPCA scores of environments and genotypes which used in AMMI 1 and AMMI 2 analysis and figures for mucilage yield (E and e: Environment; G and g : genotype; m: mean).
Environment	Em	IPCAe[1]	IPCAe[2]	IPCAe[3]	IPCAe[4]	IPCAe[5]	IPCAe[6]	IPCAe[7]	IPCAe[8]	IPCAe[9]
E1	3.405	-0.55253	0.6833	0.04789	-0.6512	-0.73724	0.16363	-0.18407	0.41506	-0.23868
E2	2.652	0.72369	0.69703	0.3183	-0.09744	0.89688	0.37579	-0.02697	0.32929	-0.10824
E3	3.588	-0.84315	0.46798	0.19075	0.45476	-0.14731	0.48065	-0.05124	-0.23612	0.65746
E4	2.764	0.84	0.03994	0.89048	0.02793	-0.31255	-0.25258	0.67077	-0.25284	-0.08615
E5	3.502	-1.28482	0.36437	-0.58355	0.0664	0.28142	-0.07901	0.26867	-0.4844	-0.44255
E6	2.498	0.85255	0.62114	-0.56182	-0.00715	0.00782	-0.85523	-0.2303	-0.01387	0.30252
E7	3.714	-0.80155	-0.99096	0.43972	-0.84367	0.33168	-0.26512	-0.2521	-0.10335	0.18499
E8	2.554	0.7525	-0.44205	0.1947	0.5666	-0.19788	0.17253	-0.71421	-0.30104	-0.34874
E9	3.525	-0.71669	-0.68418	-0.0622	0.82374	0.01253	-0.25993	0.19864	0.64648	-0.04326
E10	2.662	1.03	-0.75657	-0.87425	-0.33996	-0.13535	0.51928	0.32081	0.00079	0.12266
Genotype	Gm	IPCAg[1]	IPCAg[2]	IPCAg[3]	IPCAg[4]	IPCAg[5]	IPCAg[6]	IPCAg[7]	IPCAg[8]	IPCAg[9]
G1	1.054	0.23059	0.09832	-0.05053	0.07013	0.058	0.062	-0.07191	-0.05282	-0.24337
G2	0.987	0.30071	0.16781	-0.14837	0.06628	0.30163	-0.0705	0.07643	0.02615	-0.27189
G3	1.081	0.26705	0.27714	-0.00165	-0.05492	0.08237	0.01227	-0.08183	0.05126	0.15962
G4	1.049	0.23361	0.17451	-0.04202	0.2231	0.17847	-0.04599	-0.00939	-0.11806	-0.00943
G5	1.257	0.48623	0.33951	0.03994	0.15282	0.24282	-0.10292	0.02395	-0.25986	-0.00667
G6	1.171	0.15847	0.33374	0.03047	0.12337	-0.03415	0.05725	-0.07082	0.12558	0.19799
G7	1.243	0.25989	0.38524	-0.01368	0.01654	-0.11778	0.02488	0.01359	0.03678	0.0638
G8	1.606	-0.04305	0.35902	-0.47356	-0.33181	-0.13425	-0.04077	-0.09246	-0.13851	0.17804
G9	1.878	-0.14436	0.11192	-0.51418	-0.25976	0.12259	-0.3615	-0.17609	-0.0942	-0.12273
G10	1.925	0.02635	0.14168	-0.53883	-0.24211	-0.24406	-0.14666	-0.20248	0.17634	0.07599
G11	1.683	-0.00863	0.47196	-0.38504	0.3426	-0.5236	0.09221	0.14127	0.1429	-0.28747
G12	6.12	0.23756	-1.09082	-0.55991	0.42998	-0.18455	-0.15384	0.14724	0.21457	0.31076
G13	6.691	0.18895	-0.54008	0.501	0.26473	-0.25305	-0.4867	0.30525	-0.37552	-0.01828
G14	6.263	-0.00412	-0.31892	0.09128	0.1344	0.04296	0.41606	-0.53508	0.01808	-0.10364
G15	7.087	0.01314	-0.6361	0.07802	-0.28119	-0.24391	-0.35123	-0.21343	0.13394	-0.42829
G16	6.679	0.01569	-0.51359	-0.21717	0.07949	0.20381	0.69645	0.00379	-0.15975	0.00955
G17	4.28	0.59182	-0.17182	0.24986	0.39566	-0.07001	0.01265	-0.5573	-0.22959	0.14796
G18	4.402	0.2245	0.00865	0.27877	-0.05902	-0.00218	-0.05406	0.0465	0.34478	0.11845
G19	4.282	0.36318	-0.27426	0.17577	-0.46268	0.24568	-0.12757	0.21396	0.04263	0.24427
G20	4.088	0.23307	-0.08814	0.41476	-0.87087	-0.08933	0.06889	-0.10866	-0.03052	0.01681
G21	3.925	0.2341	0.03363	0.49175	-0.23836	-0.28134	0.31022	0.16191	0.00556	-0.14585
G22	3.003	-1.05766	0.09211	-0.05826	0.26861	0.14311	0.00898	0.15357	-0.45109	-0.08155
G23	3.16	-1.15074	-0.14779	0.09368	-0.10075	0.26357	-0.23693	-0.23453	-0.11561	0.07353
G24	3.322	-1.25613	0.11582	0.03112	-0.11068	0.29354	-0.02278	0.05095	0.22999	0.11824
G25	3.367	-1.20422	0.1046	0.19942	-0.01341	-0.65014	0.20212	0.11014	-0.05081	0.13335
G26	4.042	-0.36127	0.13542	0.50707	0.54292	0.28125	-0.11556	-0.03083	0.53378	-0.14153
G27	1.371	0.45542	0.46621	0.16074	0.13273	-0.13432	0.0677	0.0939	-0.06358	0.0885
G28	1.357	0.45114	0.46864	0.01872	0.08221	0.10099	-0.19861	0.16302	-0.01323	0.14733
G29	2.1	0.17589	-0.21468	-0.28116	-0.2255	0.21106	0.15434	0.35772	0.01269	-0.34044
G30	2.121	0.08283	-0.28973	-0.07801	-0.07452	0.19084	0.3296	0.32161	0.05812	0.11694
