# Supplementary material for: Dissection of genotype × environment interactions for mucilage and seed yield in Plantago species: Application of AMMI and GGE biplot analyses
Source: PLoS One. 2018 May 1;13(5):e0196095. doi: 10.1371/journal.pone.0196095 (PMC5929508; doi:10.1371/journal.pone.0196095)
Supplement: S3 Table — (XLSX) [file pone.0196095.s003.xlsx]

## Sheet: Sheet1
S 3 Table. Means and IPCA scores of environments and genotypes which used in AMMI 1 and AMMI 2 analysis and figures for mucilage content (E and e: Environment; G and g : genotype; m: mean).
Environment	Em	IPCAe[1]	IPCAe[2]	IPCAe[3]	IPCAe[4]	IPCAe[5]	IPCAe[6]	IPCAe[7]	IPCAe[8]	IPCAe[9]
E1	3.06	-0.20013	0.66679	0.26462	0.06773	0.12613	-0.17318	-0.38342	0.1347	0.0626
E2	3.372	-0.15761	0.16186	-0.38651	0.0929	-0.466	0.48135	0.0207	0.15096	0.15375
E3	3.09	-0.36714	0.17405	0.47493	-0.38599	-0.00427	0.14379	0.28245	-0.29173	0.10139
E4	3.293	-0.53124	-0.19025	0.22128	0.39447	0.05327	0.09798	0.1222	0.1438	-0.35914
E5	3.129	-0.18467	-0.30535	-0.18081	-0.19946	0.39644	-0.18699	0.18026	0.32702	0.22485
E6	3.246	0.00119	-0.37432	0.12995	0.32656	-0.42726	-0.47003	-0.04336	-0.13589	0.15594
E7	3.242	-0.05705	0.28997	-0.69139	0.09782	0.20879	-0.19166	0.09065	-0.29541	-0.11122
E8	3.281	0.14105	-0.50386	0.01378	-0.01072	0.28695	0.35324	-0.37944	-0.1972	0.03566
E9	3.216	0.31978	-0.097	-0.06893	-0.64657	-0.28484	-0.15052	-0.10232	0.10903	-0.26041
E10	3.282	1.03582	0.17809	0.22308	0.26324	0.1108	0.09601	0.21229	0.05473	-0.00344
Genotype	Gm	IPCAg[1]	IPCAg[2]	IPCAg[3]	IPCAg[4]	IPCAg[5]	IPCAg[6]	IPCAg[7]	IPCAg[8]	IPCAg[9]
G1	2.198	0.02185	-0.15244	-0.05054	0.19506	0.06256	0.331	-0.00808	0.15127	-0.19027
G2	2.146	0.17263	-0.15389	-0.13383	0.15288	-0.20299	0.00928	0.09918	0.14323	0.07751
G3	2.168	0.03155	0.10533	-0.00523	0.23394	-0.31679	-0.05291	0.10602	-0.11669	-0.01487
G4	2.19	0.02093	-0.13713	-0.00226	-0.09065	-0.1742	0.15004	0.0177	-0.06126	-0.02152
G5	2.222	0.04151	0.00335	0.16782	0.02478	0.00997	0.14226	0.17736	-0.10763	0.03654
G6	2.304	0.06799	0.06788	0.15359	0.06933	-0.12464	0.06412	-0.02716	-0.27088	-0.1307
G7	2.207	-0.0555	0.19419	0.19849	0.22456	-0.20154	-0.00726	0.20075	0.05479	0.10236
G8	3.073	0.25495	0.05456	0.02609	-0.08918	0.02565	-0.03055	-0.00744	0.12466	0.09582
G9	3.272	0.40334	-0.07149	-0.40059	-0.17458	-0.20843	0.05114	0.07361	0.16862	0.03489
G10	3.337	0.44714	-0.09854	-0.11315	-0.03381	-0.09025	-0.07333	-0.092	0.05112	0.02592
G11	3.309	0.19342	-0.36426	0.46233	0.41029	-0.05325	-0.06603	-0.27007	0.0508	0.06805
G12	3.891	0.38957	0.01373	0.13076	-0.15645	0.03452	-0.14497	0.18745	-0.06376	-0.25818
G13	3.989	0.00277	-0.00829	0.06059	-0.12917	0.13429	-0.03293	-0.07507	-0.06241	-0.06078
G14	4.049	0.15565	0.0436	0.0273	-0.35247	-0.0284	0.11468	-0.13903	0.01848	0.01786
G15	4.143	0.10146	0.13945	0.00593	0.05722	0.21314	-0.00121	0.02019	0.03974	-0.16166
G16	4.055	0.17502	0.16811	-0.01415	-0.18238	0.32232	0.15026	0.14715	-0.02002	0.23332
G17	3.614	0.01273	-0.21764	0.04866	-0.04985	0.19321	0.13102	-0.15525	-0.22429	0.12849
G18	3.683	-0.15127	0.09576	-0.1149	-0.10473	0.03223	-0.03979	-0.11298	-0.14315	0.01264
G19	3.65	-0.1066	0.17688	-0.30112	0.16554	-0.05198	0.02152	-0.01653	-0.12388	-0.12676
G20	3.673	-0.11979	0.39455	-0.29793	0.29452	0.122	0.0276	-0.14438	0.0146	0.04228
G21	3.661	-0.12168	0.32188	-0.0833	0.23619	0.14291	0.17682	-0.11154	0.11605	0.03123
G22	3.66	-0.38344	-0.45579	0.02901	0.02309	0.24783	0.116	0.21536	0.11672	-0.04695
G23	3.731	-0.30994	-0.4107	-0.28647	0.0717	0.02943	-0.08196	0.05676	-0.10072	0.10074
G24	3.807	-0.44934	-0.00451	-0.10702	-0.07136	-0.21036	-0.32573	0.04119	-0.02611	0.0929
G25	3.806	-0.48763	0.16396	0.23348	-0.07597	0.07727	-0.17253	0.10139	0.16548	-0.06507
G26	3.771	-0.44864	-0.09662	-0.06398	-0.34076	-0.23455	0.1553	-0.23402	0.08266	-0.10538
G27	2.23	-0.11437	0.21066	0.36119	-0.15169	-0.06299	0.10629	0.02654	0.06264	0.05827
G28	2.285	0.01742	0.13732	0.23527	-0.17835	-0.08541	-0.11007	-0.06478	0.01341	0.06808
G29	3.227	0.14967	-0.05545	-0.0651	0.0181	0.24361	-0.49256	-0.12763	0.11639	-0.06464
G30	3.287	0.08861	-0.06445	-0.10093	0.0042	0.15481	-0.11553	0.11531	-0.16985	0.01989
