# Supplementary material for: Dissection of genotype × environment interactions for mucilage and seed yield in Plantago species: Application of AMMI and GGE biplot analyses
Source: PLoS One. 2018 May 1;13(5):e0196095. doi: 10.1371/journal.pone.0196095 (PMC5929508; doi:10.1371/journal.pone.0196095)
Supplement: S4 Table — (XLSX) [file pone.0196095.s004.xlsx]

## Sheet: Sheet1
				S 4 Table. Mean seed yield, mucilage yield and content matrix for GGE biplot analysis and figures.
Genotype	Environment	Mean Seed yield (X)	Mean Mucilage yield (K)	Mean Mucilage content (Z)
G1	E1	X1	K1	Z1
G2	E1	X2	K2	Z2
G3	E1	X3	K3	Z3
G4	E1	X4	K4	Z4
G5	E1	X5	K5	Z5
G6	E1	X6	K6	Z6
G7	E1	X7	K7	Z7
G8	E1	X8	K8	Z8
G9	E1	X9	K9	Z9
G10	E1	X10	K10	Z10
G11	E1	X11	K11	Z11
G12	E1	X12	K12	Z12
G13	E1	X13	K13	Z13
G14	E1	X14	K14	Z14
G15	E1	X15	K15	Z15
G16	E1	X16	K16	Z16
G17	E1	X17	K17	Z17
G18	E1	X18	K18	Z18
G19	E1	X19	K19	Z19
G20	E1	X20	K20	Z20
G21	E1	X21	K21	Z21
G22	E1	X22	K22	Z22
G23	E1	X23	K23	Z23
G24	E1	X24	K24	Z24
G25	E1	X25	K25	Z25
G26	E1	X26	K26	Z26
G27	E1	X27	K27	Z27
G28	E1	X28	K28	Z28
G29	E1	X29	K29	Z29
G30	E1	X30	K30	Z30
G1	E2	X31	K31	Z31
G2	E2	X32	K32	Z32
G3	E2	X33	K33	Z33
G4	E2	X34	K34	Z34
G5	E2	X35	K35	Z35
G6	E2	X36	K36	Z36
G7	E2	X37	K37	Z37
G8	E2	X38	K38	Z38
G9	E2	X39	K39	Z39
G10	E2	X40	K40	Z40
G11	E2	X41	K41	Z41
G12	E2	X42	K42	Z42
G13	E2	X43	K43	Z43
G14	E2	X44	K44	Z44
G15	E2	X45	K45	Z45
G16	E2	X46	K46	Z46
G17	E2	X47	K47	Z47
G18	E2	X48	K48	Z48
G19	E2	X49	K49	Z49
G20	E2	X50	K50	Z50
G21	E2	X51	K51	Z51
G22	E2	X52	K52	Z52
G23	E2	X53	K53	Z53
G24	E2	X54	K54	Z54
G25	E2	X55	K55	Z55
G26	E2	X56	K56	Z56
G27	E2	X57	K57	Z57
G28	E2	X58	K58	Z58
G29	E2	X59	K59	Z59
G30	E2	X60	K60	Z60
G1	E3	X61	K61	Z61
G2	E3	X62	K62	Z62
G3	E3	X63	K63	Z63
G4	E3	X64	K64	Z64
G5	E3	X65	K65	Z65
G6	E3	X66	K66	Z66
G7	E3	X67	K67	Z67
G8	E3	X68	K68	Z68
G9	E3	X69	K69	Z69
G10	E3	X70	K70	Z70
G11	E3	X71	K71	Z71
G12	E3	X72	K72	Z72
G13	E3	X73	K73	Z73
G14	E3	X74	K74	Z74
G15	E3	X75	K75	Z75
G16	E3	X76	K76	Z76
G17	E3	X77	K77	Z77
G18	E3	X78	K78	Z78
G19	E3	X79	K79	Z79
G20	E3	X80	K80	Z80
G21	E3	X81	K81	Z81
G22	E3	X82	K82	Z82
G23	E3	X83	K83	Z83
G24	E3	X84	K84	Z84
G25	E3	X85	K85	Z85
G26	E3	X86	K86	Z86
G27	E3	X87	K87	Z87
G28	E3	X88	K88	Z88
G29	E3	X89	K89	Z89
G30	E3	X90	K90	Z90
G1	E4	X91	K91	Z91
G2	E4	X92	K92	Z92
G3	E4	X93	K93	Z93
G4	E4	X94	K94	Z94
G5	E4	X95	K95	Z95
G6	E4	X96	K96	Z96
G7	E4	X97	K97	Z97
G8	E4	X98	K98	Z98
G9	E4	X99	K99	Z99
G10	E4	X100	K100	Z100
G11	E4	X101	K101	Z101
G12	E4	X102	K102	Z102
G13	E4	X103	K103	Z103
G14	E4	X104	K104	Z104
G15	E4	X105	K105	Z105
G16	E4	X106	K106	Z106
G17	E4	X107	K107	Z107
G18	E4	X108	K108	Z108
G19	E4	X109	K109	Z109
G20	E4	X110	K110	Z110
G21	E4	X111	K111	Z111
G22	E4	X112	K112	Z112
G23	E4	X113	K113	Z113
G24	E4	X114	K114	Z114
G25	E4	X115	K115	Z115
G26	E4	X116	K116	Z116
G27	E4	X117	K117	Z117
G28	E4	X118	K118	Z118
G29	E4	X119	K119	Z119
G30	E4	X120	K120	Z120
G1	E5	X121	K121	Z121
G2	E5	X122	K122	Z122
G3	E5	X123	K123	Z123
G4	E5	X124	K124	Z124
G5	E5	X125	K125	Z125
G6	E5	X126	K126	Z126
G7	E5	X127	K127	Z127
G8	E5	X128	K128	Z128
G9	E5	X129	K129	Z129
G10	E5	X130	K130	Z130
G11	E5	X131	K131	Z131
G12	E5	X132	K132	Z132
G13	E5	X133	K133	Z133
G14	E5	X134	K134	Z134
G15	E5	X135	K135	Z135
G16	E5	X136	K136	Z136
G17	E5	X137	K137	Z137
G18	E5	X138	K138	Z138
G19	E5	X139	K139	Z139
G20	E5	X140	K140	Z140
G21	E5	X141	K141	Z141
G22	E5	X142	K142	Z142
G23	E5	X143	K143	Z143
G24	E5	X144	K144	Z144
G25	E5	X145	K145	Z145
G26	E5	X146	K146	Z146
G27	E5	X147	K147	Z147
G28	E5	X148	K148	Z148
G29	E5	X149	K149	Z149
G30	E5	X150	K150	Z150
G1	E6	X151	K151	Z151
G2	E6	X152	K152	Z152
G3	E6	X153	K153	Z153
G4	E6	X154	K154	Z154
G5	E6	X155	K155	Z155
G6	E6	X156	K156	Z156
G7	E6	X157	K157	Z157
G8	E6	X158	K158	Z158
G9	E6	X159	K159	Z159
G10	E6	X160	K160	Z160
G11	E6	X161	K161	Z161
G12	E6	X162	K162	Z162
G13	E6	X163	K163	Z163
G14	E6	X164	K164	Z164
G15	E6	X165	K165	Z165
G16	E6	X166	K166	Z166
G17	E6	X167	K167	Z167
G18	E6	X168	K168	Z168
G19	E6	X169	K169	Z169
G20	E6	X170	K170	Z170
G21	E6	X171	K171	Z171
G22	E6	X172	K172	Z172
G23	E6	X173	K173	Z173
G24	E6	X174	K174	Z174
G25	E6	X175	K175	Z175
G26	E6	X176	K176	Z176
G27	E6	X177	K177	Z177
G28	E6	X178	K178	Z178
G29	E6	X179	K179	Z179
G30	E6	X180	K180	Z180
G1	E7	X181	K181	Z181
G2	E7	X182	K182	Z182
G3	E7	X183	K183	Z183
G4	E7	X184	K184	Z184
G5	E7	X185	K185	Z185
G6	E7	X186	K186	Z186
G7	E7	X187	K187	Z187
G8	E7	X188	K188	Z188
G9	E7	X189	K189	Z189
G10	E7	X190	K190	Z190
G11	E7	X191	K191	Z191
G12	E7	X192	K192	Z192
G13	E7	X193	K193	Z193
G14	E7	X194	K194	Z194
G15	E7	X195	K195	Z195
G16	E7	X196	K196	Z196
G17	E7	X197	K197	Z197
G18	E7	X198	K198	Z198
G19	E7	X199	K199	Z199
G20	E7	X200	K200	Z200
G21	E7	X201	K201	Z201
G22	E7	X202	K202	Z202
G23	E7	X203	K203	Z203
G24	E7	X204	K204	Z204
G25	E7	X205	K205	Z205
G26	E7	X206	K206	Z206
G27	E7	X207	K207	Z207
G28	E7	X208	K208	Z208
G29	E7	X209	K209	Z209
G30	E7	X210	K210	Z210
G1	E8	X211	K211	Z211
G2	E8	X212	K212	Z212
G3	E8	X213	K213	Z213
G4	E8	X214	K214	Z214
G5	E8	X215	K215	Z215
G6	E8	X216	K216	Z216
G7	E8	X217	K217	Z217
G8	E8	X218	K218	Z218
G9	E8	X219	K219	Z219
G10	E8	X220	K220	Z220
G11	E8	X221	K221	Z221
G12	E8	X222	K222	Z222
G13	E8	X223	K223	Z223
G14	E8	X224	K224	Z224
G15	E8	X225	K225	Z225
G16	E8	X226	K226	Z226
G17	E8	X227	K227	Z227
G18	E8	X228	K228	Z228
G19	E8	X229	K229	Z229
G20	E8	X230	K230	Z230
G21	E8	X231	K231	Z231
G22	E8	X232	K232	Z232
G23	E8	X233	K233	Z233
G24	E8	X234	K234	Z234
G25	E8	X235	K235	Z235
G26	E8	X236	K236	Z236
G27	E8	X237	K237	Z237
G28	E8	X238	K238	Z238
G29	E8	X239	K239	Z239
G30	E8	X240	K240	Z240
G1	E9	X241	K241	Z241
G2	E9	X242	K242	Z242
G3	E9	X243	K243	Z243
G4	E9	X244	K244	Z244
G5	E9	X245	K245	Z245
G6	E9	X246	K246	Z246
G7	E9	X247	K247	Z247
G8	E9	X248	K248	Z248
G9	E9	X249	K249	Z249
G10	E9	X250	K250	Z250
G11	E9	X251	K251	Z251
G12	E9	X252	K252	Z252
G13	E9	X253	K253	Z253
G14	E9	X254	K254	Z254
G15	E9	X255	K255	Z255
G16	E9	X256	K256	Z256
G17	E9	X257	K257	Z257
G18	E9	X258	K258	Z258
G19	E9	X259	K259	Z259
G20	E9	X260	K260	Z260
G21	E9	X261	K261	Z261
G22	E9	X262	K262	Z262
G23	E9	X263	K263	Z263
G24	E9	X264	K264	Z264
G25	E9	X265	K265	Z265
G26	E9	X266	K266	Z266
G27	E9	X267	K267	Z267
G28	E9	X268	K268	Z268
G29	E9	X269	K269	Z269
G30	E9	X270	K270	Z270
G1	E10	X271	K271	Z271
G2	E10	X272	K272	Z272
G3	E10	X273	K273	Z273
G4	E10	X274	K274	Z274
G5	E10	X275	K275	Z275
G6	E10	X276	K276	Z276
G7	E10	X277	K277	Z277
G8	E10	X278	K278	Z278
G9	E10	X279	K279	Z279
G10	E10	X280	K280	Z280
G11	E10	X281	K281	Z281
G12	E10	X282	K282	Z282
G13	E10	X283	K283	Z283
G14	E10	X284	K284	Z284
G15	E10	X285	K285	Z285
G16	E10	X286	K286	Z286
G17	E10	X287	K287	Z287
G18	E10	X288	K288	Z288
G19	E10	X289	K289	Z289
G20	E10	X290	K290	Z290
G21	E10	X291	K291	Z291
G22	E10	X292	K292	Z292
G23	E10	X293	K293	Z293
G24	E10	X294	K294	Z294
G25	E10	X295	K295	Z295
G26	E10	X296	K296	Z296
G27	E10	X297	K297	Z297
G28	E10	X298	K298	Z298
G29	E10	X299	K299	Z299
G30	E10	X300	K300	Z300
